# Supplementary material for: Concordance between Dash Diet and Hypertension: Results from the Mediators of Atherosclerosis in South Asians Living in America (MASALA) Study
Source: Nutrients. 2023 Aug 17;15(16):3611. doi: 10.3390/nu15163611 (PMC10458588; doi:10.3390/nu15163611)
Supplement: Supplementary file 1 [file nutrients-15-03611-s001.zip]

Archive with 1 entries (1 files):
- nutrients-2529602-supplementary.pdf
